# Supplementary material for: Oxepinamide F biosynthesis involves enzymatic d-aminoacyl epimerization, 3H-oxepin formation, and hydroxylation induced double bond migration
Source: Nat Commun. 2020 Oct 1;11:4914. doi: 10.1038/s41467-020-18713-0 (PMC7530659; doi:10.1038/s41467-020-18713-0)
Supplement: Supplementary file 4 — Source Data [file 41467_2020_18713_MOESM4_ESM.xlsx]

## Sheet: Figure 4c
Figure 4c
		Set 1	Set 2	Set 3	Set 4	Set 5	Set 6
	Concentration of 4 (mM)	Velocity(nmol mg-1 min-1)
	0.02	7.56025	6.9173	7.24986	8.31406	8.84616	8.26972
	0.05	14.5219	16.4951	16.6725	18.6235	20.1976	18.2023
	0.1	29.3542	31.15	29.9306	37.6682	37.6461	38.9098
	0.2	51.6137	46.2927	52.4119	57.5111	61.3689	53.4317
	0.5	64.628	59.4178	65.4926	52.168	57.8215	57.8659
	1	46.6474	50.8156	48.8423	41.4816	44.3195	41.1934
	2	32.1255	32.8793	32.4803	29.7311	31.1278	28.6669
	5	14.4554	13.5464	13.8568	12.2383	15.0983	19.3551

## Sheet: Figure 5c
	Figure 5c
			Set 1	Set 2	Set 3	Set 4	Set 5	Set 6
		Concentration of 5 (mM)	Velocity(nmol mg-1 min-1)
		0.02	13.1606	12.7735	14.2665	13.7689	13.9348	10.6723
		0.05	28.2566	27.8695	28.0354	32.1827	29.9155	26.7636
		0.1	50.8176	50.1541	52.9742	54.4672	47.6104	50.1541
		0.2	78.853	80.4566	73.0469	80.5672	78.4107	83.9403
		0.5	128.62	129.947	141.504	145.983	136.362	154.056
		1	238.605	191.161	202.441	218.477	247.563	300.814
		2	289.202	285.884	297.938	282.179	330.066	302.528
		5	435.738	403.61	389.067	434.411	442.484	513.706
